# Supplementary material for: The Orphan GPR50 Receptor Regulates the Aggressiveness of Breast Cancer Stem-like Cells via Targeting the NF-kB Signaling Pathway
Source: Int J Mol Sci. 2023 Feb 1;24(3):2804. doi: 10.3390/ijms24032804 (PMC9917945; doi:10.3390/ijms24032804)
Supplement: Supplementary file 1 [file ijms-24-02804-s001.zip]

Archive with 1 entries (1 files):
- ijms-2150338-supplementary.pdf
